# Supplementary material for: Subtle Structural Differences Affect the Inhibitory Potency of RGD-Containing Cyclic Peptide Inhibitors Targeting SPSB Proteins
Source: Int J Mol Sci. 2024 Jun 20;25(12):6764. doi: 10.3390/ijms25126764 (PMC11203437; doi:10.3390/ijms25126764)
Supplement: Supplementary file 1 [file ijms-25-06764-s001.zip]

Archive with 1 entries (1 files):
- ijms-3030518-supplementary.pdf
